# Supplementary material for: Shifts in the functional capacity and metabolite composition of the gut microbiome during recovery from enteric infection
Source: Front Cell Infect Microbiol. 2024 May 8;14:1359576. doi: 10.3389/fcimb.2024.1359576 (PMC11109446; doi:10.3389/fcimb.2024.1359576)
Supplement: Supplementary file 2 [file Table_1.xlsx]

## Sheet: Sheet1
Table S1. Metadata available for study participants.
Subject ID	Health Status	Case-FollowUp Pair ID	Pathogen	Year	Days to FollowUp	Residence type
ER0043	Case	1	Salmonella	2011		Rural
ER0110	FollowUp	1	Salmonella	2011	70	Rural
ER0073	Case	2	Salmonella	2011		Rural
ER0106	FollowUp	2	Salmonella	2011	35	Rural
ER0075	Case	3	Shigella	2011		Urban
ER0127	FollowUp	3	Shigella	2011	50	Urban
ER0087	Case	4	Salmonella	2011		Rural
ER0162	FollowUp	4	Salmonella	2011	71	Rural
ER0092	Case	5	Shigella	2011		Urban
ER0137	FollowUp	5	Shigella	2011	45	Urban
ER0117	Case	6	Salmonella	2011		Rural
ER0187	FollowUp	6	Salmonella	2011	104	Rural
ER0196	Case	7	Salmonella	2011		Urban
ER0221	FollowUp	7	Salmonella	2012	92	Urban
ER0206	Case	8	Campylobacter	2012		Urban
ER0227	FollowUp	8	Campylobacter	2012	51	Urban
ER0209	Case	9	Salmonella	2012		Urban
ER0269	FollowUp	9	Salmonella	2012	107	Urban
ER0210	Case	10	Campylobacter	2012		Rural
ER0214	FollowUp	10	Campylobacter	2012	8	Rural
ER0212	Case	11	Salmonella	2012		Urban
ER0282	FollowUp	11	Salmonella	2012	110	Urban
ER0246	Case	12	Campylobacter	2012		Urban
ER0288	FollowUp	12	Campylobacter	2012	79	Urban
ER0264	Case	13	Salmonella	2012		Rural
ER0307	FollowUp	13	Salmonella	2012	90	Rural
ER0265	Case	14	Salmonella	2012		Rural
ER0322	FollowUp	14	Salmonella	2012	110	Rural
ER0273	Case	15	Campylobacter	2012		Urban
ER0302	FollowUp	15	Campylobacter	2012	63	Urban
ER0294	Case	16	STEC	2012		Urban
ER0337	FollowUp	16	STEC	2012	73	Urban
ER0299	Case	17	Salmonella	2012		Rural
ER0464	FollowUp	17	Salmonella	2012	205	Rural
ER0301	Case	18	Campylobacter	2012		Rural
ER0378	FollowUp	18	Campylobacter	2012	83	Rural
ER0331	Case	19	Campylobacter	2012		Urban
ER0412	FollowUp	19	Campylobacter	2012	102	Urban
ER0332	Case	20	Campylobacter	2012		Urban
ER0437	FollowUp	20	Campylobacter	2012	142	Urban
ER0376	Case	21	Salmonella	2012		Rural
ER0515	FollowUp	21	Salmonella	2013	203	Rural
ER0377	Case	22	STEC	2012		Rural
ER0491	FollowUp	22	STEC	2013	162	Rural
ER0385	Case	23	Campylobacter	2012		Rural
ER0492	FollowUp	23	Campylobacter	2013	157	Rural
ER0487	Case	24	Salmonella	2013		Rural
ER0540	FollowUp	24	Salmonella	2013	120	Rural
ER0510	Case	25	Shigella	2013		Urban
ER0572	FollowUp	25	Shigella	2013	124	Urban
ER0513	Case	26	Salmonella	2013		Rural
ER0555	FollowUp	26	Salmonella	2013	108	Rural
ER0518	Case	27	Salmonella	2013		Rural
ER0580	FollowUp	27	Salmonella	2013	113	Rural
ER0519	Case	28	Salmonella	2013		Rural
ER0550	FollowUp	28	Salmonella	2013	84	Rural
ER0522	Case	29	Salmonella	2013		Urban
ER0560	FollowUp	29	Salmonella	2013	79	Urban
ER0556	Case	30	Salmonella	2013		Urban
ER0625	FollowUp	30	Salmonella	2013	73	Urban
ER0557	Case	31	Campylobacter	2013		Rural
ER0647	FollowUp	31	Campylobacter	2013	95	Rural
ER0562	Case	32	Salmonella	2013		Rural
ER0624	FollowUp	32	Salmonella	2013	59	Rural
ER0563	Case	33	Campylobacter	2013		Urban
ER0670	FollowUp	33	Campylobacter	2013	116	Urban
ER0567	Case	34	Salmonella	2013		Rural
ER0658	FollowUp	34	Salmonella	2013	105	Rural
ER0568	Case	35	Salmonella	2013		Urban
ER0689	FollowUp	35	Salmonella	2013	141	Urban
ER0569	Case	36	Salmonella	2013		Rural
ER0663	FollowUp	36	Salmonella	2013	105	Rural
ER0576	Case	37	Campylobacter	2013		Rural
ER0666	FollowUp	37	Campylobacter	2013	104	Rural
ER0583	Case	38	Salmonella	2013		Rural
ER0697	FollowUp	38	Salmonella	2013	129	Rural
ER0599	Case	39	Campylobacter	2013		Rural
ER0712	FollowUp	39	Campylobacter	2013	140	Rural
ER0610	Case	40	Campylobacter	2013		Rural
ER0710	FollowUp	40	Campylobacter	2013	122	Rural
ER0642	Case	41	Salmonella	2013		Rural
ER0740	FollowUp	41	Salmonella	2014	148	Rural
ER0649	Case	42	Campylobacter	2013		Rural
ER0742	FollowUp	42	Campylobacter	2014	139	Rural
ER0682	Case	43	Salmonella	2013		Urban
ER0779	FollowUp	43	Salmonella	2014	170	Urban
ER0702	Case	44	Campylobacter	2013		Rural
ER0762	FollowUp	44	Campylobacter	2014	114	Rural
ER0730	Case	45	Campylobacter	2014		Rural
ER0795	FollowUp	45	Campylobacter	2014	110	Rural
ER0751	Case	46	STEC	2014		Rural
ER0885	FollowUp	46	STEC	2014	177	Rural
ER0769	Case	47	Salmonella	2014		Urban
ER0835	FollowUp	47	Salmonella	2014	95	Urban
ER0775	Case	48	Campylobacter	2014		Urban
ER0834	FollowUp	48	Campylobacter	2014	81	Urban
ER0794	Case	49	Salmonella	2014		Rural
ER0870	FollowUp	49	Salmonella	2014	94	Rural
ER0831	Case	50	Campylobacter	2014		Urban
ER0973	FollowUp	50	Campylobacter	2014	128	Urban
ER0853	Case	51	Campylobacter	2014		Urban
ER0960	FollowUp	51	Campylobacter	2014	96	Urban
ER0859	Case	52	Campylobacter	2014		Urban
ER0948	FollowUp	52	Campylobacter	2014	81	Urban
ER0868	Case	53	Salmonella	2014		Rural
ER0977	FollowUp	53	Salmonella	2014	104	Rural
ER0902	Case	54	Salmonella	2014		Rural
ER1007	FollowUp	54	Salmonella	2014	134	Rural
ER0944	Case	55	Shigella	2014		Urban
ER1009	FollowUp	55	Shigella	2015	127	Urban
ER0958	Case	56	Campylobacter	2014
ER1011	FollowUp	56	Campylobacter	2015	126
ER0964	Case	57	Campylobacter	2014		Urban
ER1020	FollowUp	57	Campylobacter	2015	179	Urban
ER1005	Case	58	Campylobacter	2014		Urban
ER1019	FollowUp	58	Campylobacter	2015	134	Urban
ER0003	Case	59	Salmonella	2011		Rural
ER0126	FollowUp	59	Salmonella	2011		Rural
STEC= Shiga toxin-producing Escherichia coli
