# Supplementary material for: Shifts in the functional capacity and metabolite composition of the gut microbiome during recovery from enteric infection
Source: Front Cell Infect Microbiol. 2024 May 8;14:1359576. doi: 10.3389/fcimb.2024.1359576 (PMC11109446; doi:10.3389/fcimb.2024.1359576)
Supplement: Supplementary file 3 [file Table_2.xlsx]

## Sheet: MMUPHin_MetaCycPathways_genus_T
Table S2. The top 20 loadings identified in MMUPHin
Pathway ID	MetaCyc Pathway	Loading Score
PWY-5971	palmitate biosynthesis (type II fatty acid synthase)	-0.119269
GLYCOLYSIS-TCA-GLYOX-BYPASS	superpathway of glycolysis, pyruvate dehydrogenase, TCA, and glyoxylate bypass	-0.112066
PWY-6285	superpathway of fatty acids biosynthesis (E. coli)	-0.111275
ORNDEG-PWY	superpathway of ornithine degradation	-0.110658
TCA-GLYOX-BYPASS	superpathway of glyoxylate bypass and TCA	-0.107279
PWY-5675	nitrate reduction V (assimilatory)	-0.100904
P4-PWY	superpathway of L-lysine, L-threonine and L-methionine biosynthesis I	-0.099783
PWY0-781	aspartate superpathway	-0.099429
PWY-5173	superpathway of acetyl-CoA biosynthesis	-0.0992978
PWY-7117	C4 photosynthetic carbon assimilation cycle, PEPCK type	-0.0989253
COA-PWY	coenzyme A biosynthesis I (prokaryotic)	0.079477
NONMEVIPP-PWY	methylerythritol phosphate pathway I	0.0801195
PWY-4242	pantothenate and coenzyme A biosynthesis III	0.0816675
PWY-5686	UMP biosynthesis I	0.0828646
COA-PWY-1	superpathway of coenzyme A biosynthesis III (mammals)	0.0851311
PWY-7219	adenosine ribonucleotides de novo biosynthesis	0.0852439
HISDEG-PWY	L-histidine degradation I	0.0886747
ARGININE-SYN4-PWY	L-ornithine biosynthesis II	0.0941774
PWY-5030	L-histidine degradation III	0.102736
DTDPRHAMSYN-PWY	dTDP-&beta;-L-rhamnose biosynthesis	0.112125
