# Supplementary material for: Shifts in the functional capacity and metabolite composition of the gut microbiome during recovery from enteric infection
Source: Front Cell Infect Microbiol. 2024 May 8;14:1359576. doi: 10.3389/fcimb.2024.1359576 (PMC11109446; doi:10.3389/fcimb.2024.1359576)
Supplement: Supplementary file 4 [file Table_3.xlsx]

## Sheet: Sheet1
Table S3. Relative abundances and correlation coefficients of short-chain fatty acid (SCFA)-related pathways.
Feature		Relative Abundance		Health Status Association	Coefficient	Standard Error	p-value	q-value
		Case	Follow-Up
SCFA Production	PWY-5100: pyruvate fermentation to acetate and lactate II	0.000168122	0.00012237	Case	-0.00686549	0.00285998	0.016371	0.0270052
	PWY-7254: TCA cycle VII (acetate-producers)	0.000111341	2.79046e-05	Case	-0.0293261	0.00815164	0.000321211	0.000688818
	PWY-5971: palmitate biosynthesis (type II fatty acid synthase)	0.000277761	7.35642e-05	Case	-0.0475706	0.0161975	0.00331495	0.00615177
	P163-PWY: L-lysine fermentation to acetate and butanoate	1.26712e-06	3.13559e-06	FollowUp	0.00319052	0.00128436	0.0129867	0.0217006
	PWY-5676: acetyl-CoA fermentation to butanoate II	5.10898e-05	4.58125e-05
	CENTFERM-PWY: pyruvate fermentation to butanoate	8.83424e-06	2.35402e-05
	PWY-5677: succinate fermentation to butanoate	4.62203e-07	4.03424e-06
	P108-PWY: pyruvate fermentation to propanoate I	4.64077e-05	4.49782e-05
SCFA Degradation	HCAMHPDEG-PWY: 3-phenylpropanoate and 3-(3-hydroxyphenyl)propanoate degradation to 2-hydroxypentadienoate	7.66567e-05	1.84055e-05	Case	-0.0191101	0.00617998	0.00198642	0.00387251
	ARGDEG-PWY: superpathway of L-arginine, putrescine, and 4-aminobutanoate degradation	9.3999e-05	1.54667e-05	Case	-0.0240549	0.0046427	2.2e-07	7.27e-07
	METH-ACETATE-PWY: methanogenesis from acetate	6.48831e-06	8.79661e-06
	3-HYDROXYPHENYLACETATE-DEGRADATION-PWY: 4-hydroxyphenylacetate degradation	1.50558e-05	5.50169e-07
