# Supplementary material for: Shifts in the functional capacity and metabolite composition of the gut microbiome during recovery from enteric infection
Source: Front Cell Infect Microbiol. 2024 May 8;14:1359576. doi: 10.3389/fcimb.2024.1359576 (PMC11109446; doi:10.3389/fcimb.2024.1359576)
Supplement: Supplementary file 5 [file Table_4.xlsx]

## Sheet: RF_polar_VIPclus
Table S4. The top-30 polar clusters identified in the Random Forest analysis that differentiate cases and follow-ups.
Cluster	RT	MZ	Mean Decrease Accuracy (MDA)	LibraryID
Cluster313	3.9226	725.556	13.8626	Known	{[2-hexadecanamido-3-hydroxyoctadec-4-en-1-yl]oxy}[2-(trimethylazaniumyl)ethoxy]phosphinic acid
Cluster2666	4.4685	480.352	11.0981		Spectral Match to 1-(1Z-Hexadecenyl)-sn-glycero-3-phosphocholine from NIST14
Cluster7788	3.7916	813.683	10.0304		Spectral Match to N-Tetracosenoyl-4-sphingenyl-1-O-phosphorylcholine from NIST14
Cluster224	3.781	813.683	8.91145		Spectral Match to N-Tetracosenoyl-4-sphingenyl-1-O-phosphorylcholine from NIST14
Cluster252	3.9588	675.543	8.76657		Sphingomyelin (18:1/14:0)
Cluster956	3.7938	811.668	8.41612		3-hydroxy-2-(tetracosa-11.13.15-trienamido)octadecyl (2-(trimethylammonio)ethyl) phosphate
Cluster2705	4.4761	480.352	13.269	Unknown
Cluster6376	4.638	321.144	12.8957
Cluster830	3.9304	701.559	12.8659
Cluster7812	1.6002	289.118	12.7665
Cluster221	4.056	592.469	12.2432
Cluster2762	3.7288	299.125	11.8721
Cluster2587	4.4918	480.353	11.2891
Cluster6701	4.1263	336.156	11.0865
Cluster5083	3.7115	299.125	11.054
Cluster970	4.0823	564.438	10.7234
Cluster6130	4.5821	313.186	10.7107
Cluster5571	7.7265	626.699	10.6197
Cluster3575	1.8936	972.733	9.17227
Cluster7753	1.1968	354.185	9.04126
Cluster2039	1.7524	720.593	8.92407
Cluster4192	5.1719	335.178	8.76219
Cluster6762	3.9427	689.558	8.73843
Cluster442	4.0508	618.485	8.57209
Cluster393	7.6641	310.83	8.52764
Cluster337	3.9406	689.558	8.463
Cluster4775	1.1349	294.092	8.37596
Cluster5399	7.7335	264.85	8.1861
Cluster2700	4.8821	286.14	8.04331
Cluster1988	4.8702	296.099	8.02885
