# Supplementary material for: Shifts in the functional capacity and metabolite composition of the gut microbiome during recovery from enteric infection
Source: Front Cell Infect Microbiol. 2024 May 8;14:1359576. doi: 10.3389/fcimb.2024.1359576 (PMC11109446; doi:10.3389/fcimb.2024.1359576)
Supplement: Supplementary file 6 [file Table_5.xlsx]

## Sheet: RandomForest_nonpolar_VIPc
Table S5. The top-30 nonpolar metabolites identified using Random Forest analysis that distinguish the case and follow-up samples.
Cluster	RT	MZ	Mean Decrease Accuracy (MDA)	LibraryID
Cluster1615	4.5333	355.063	10.6558	Known	384
Cluster4988	4.7124	355.063	8.66102		384
Cluster2659	4.5341	400.122	12.3411	Unknown
Cluster321	1.1114	398.068	11.6994
Cluster299	2.8292	419.855	11.5819
Cluster244	5.2053	273.091	11.2661
Cluster70	4.5345	356.066	10.9059
Cluster11528	3.6763	327.099	10.7555
Cluster2634	6.2441	355.063	10.6722
Cluster420	4.5342	471.991	10.3399
Cluster13515	2.8299	419.855	9.50427
Cluster4470	4.3358	353.206	8.74183
Cluster4596	5.5299	450.343	8.56301
Cluster10112	6.2456	372.09	8.35779
Cluster1795	2.8266	322.921	8.35139
Cluster2430	7.5465	598.268	7.87695
Cluster1244	9.1037	520.375	7.84222
Cluster6467	5.0792	417.202	7.77855
Cluster4492	3.7583	327.13	7.72068
Cluster8559	2.6672	507.976	7.71737
Cluster10787	3.3183	341.174	7.67996
Cluster12515	2.8462	285.108	7.61038
Cluster7782	4.5287	321.29	7.59428
Cluster3630	4.661	337.175	7.57497
Cluster1711	8.2844	626.297	7.49879
Cluster2683	3.7665	429.93	7.40368
Cluster2673	3.7657	215.947	7.19363
Cluster11359	7.6155	542.403	7.0888
Cluster4287	5.1179	470.228	7.06423
Cluster9063	4.662	337.175	7.03567
