# Supplementary material for: Shifts in the functional capacity and metabolite composition of the gut microbiome during recovery from enteric infection
Source: Front Cell Infect Microbiol. 2024 May 8;14:1359576. doi: 10.3389/fcimb.2024.1359576 (PMC11109446; doi:10.3389/fcimb.2024.1359576)
Supplement: Supplementary file 7 [file Table_6.xlsx]

## Sheet: Top25_FC
Table S6. The top-25 polar features with positive and negative fold-change (FC) values.
Feature	FC	log2(FC)	Adjusted P-value	Log(10)P
Cluster326	494.41	8.9496	2.42e-07	6.6165
Cluster3942	321.24	8.3275	5.77e-08	7.2391
Cluster7558	320.2	8.3228	6.33e-07	6.1989
Cluster2113	211.01	7.7211	2.27e-08	7.6435
Cluster2762	186.29	7.5414	3.14e-09	8.5037
Cluster5083	164.61	7.3629	5.17e-09	8.2865
Cluster6871	145.09	7.1808	2.11e-08	7.6765
Cluster7362	129.9	7.0213	5.62e-09	8.2506
Cluster2700	128.7	7.0079	3.14e-09	8.5037
Cluster1593	121.81	6.9285	3.76e-07	6.4248
Cluster7597	119.53	6.9012	4.35e-08	7.3612
Cluster2705	96.772	6.5965	3.14e-09	8.5037
Cluster2587	94.185	6.5574	3.14e-09	8.5037
Cluster2666	91.314	6.5128	3.14e-09	8.5037
Cluster1988	90.051	6.4927	8.29e-08	7.0813
Cluster4096	82.075	6.3589	1.63e-08	7.7877
Cluster7716	81.402	6.347	3.95e-09	8.4029
Cluster4682	78.59	6.2963	1.72e-08	7.7649
Cluster6067	75.364	6.2358	2.11e-08	7.6765
Cluster7753	72.902	6.1879	5.11e-09	8.2918
Cluster6879	71.764	6.1652	2.5e-08	7.6013
Cluster6679	70.057	6.1304	2.65e-08	7.5768
Cluster6208	69.231	6.1133	8.29e-08	7.0814
Cluster4872	67.704	6.0812	2.26e-08	7.645
Cluster6696	66.263	6.0501	2.77e-08	7.5572
Cluster5651	0.013454	-6.2158	7.19e-09	8.1432
Cluster548	0.013009	-6.2644	0.00032363	3.49
Cluster662	0.012686	-6.3006	2.48e-08	7.605
Cluster3566	0.011898	-6.3932	2.32e-07	6.6339
Cluster1265	0.01167	-6.421	1.45e-08	7.8386
Cluster442	0.011572	-6.4332	2.94e-08	7.5313
Cluster7788	0.011335	-6.4631	5.98e-09	8.223
Cluster224	0.01124	-6.4752	5.17e-09	8.2865
Cluster336	0.010857	-6.5252	6.66e-09	8.1764
Cluster278	0.010694	-6.547	5.17e-09	8.2865
Cluster4329	0.010688	-6.5479	7.19e-09	8.1432
Cluster294	0.010484	-6.5756	7.19e-09	8.1432
Cluster307	0.009564	-6.7082	2.39e-08	7.6218
Cluster393	0.008196	-6.9309	5.47e-09	8.2623
Cluster3575	0.0078527	-6.9926	7.19e-09	8.1432
Cluster2039	0.0075015	-7.0586	4.13e-08	7.3845
Cluster1882	0.0064019	-7.2873	4.15e-09	8.3823
Cluster313	0.0063933	-7.2892	3.14e-09	8.5037
Cluster830	0.0062788	-7.3153	3.14e-09	8.5037
Cluster1770	0.00586	-7.4149	3.14e-09	8.5037
Cluster956	0.0049001	-7.673	5.17e-09	8.2865
Cluster500	0.0048434	-7.6898	7.19e-09	8.1432
Cluster806	0.0028287	-8.4656	3.14e-09	8.5037
Cluster221	0.0024906	-8.6493	5.56e-09	8.2551
Cluster970	0.0023753	-8.7177	6.22e-09	8.206
