# Supplementary material for: Shifts in the functional capacity and metabolite composition of the gut microbiome during recovery from enteric infection
Source: Front Cell Infect Microbiol. 2024 May 8;14:1359576. doi: 10.3389/fcimb.2024.1359576 (PMC11109446; doi:10.3389/fcimb.2024.1359576)
Supplement: Supplementary file 8 [file Table_7.xlsx]

## Sheet: Sheet1
Table S7. The top-25 nonpolar features with positive and negative fold-change (FC) values.
Feature	FC	log2(FC)	Adjusted P-value	Log(10)P
Cluster2756	130.7	7.0301	3.23e-07	6.4908
Cluster4470	120.25	6.9098	1.38e-08	7.8587
Cluster5193	96.167	6.5875	7.41e-08	7.1304
Cluster9173	89.224	6.4794	1.74e-08	7.7582
Cluster9161	86.561	6.4357	1.65e-08	7.7834
Cluster9433	86.488	6.4344	2.12e-08	7.6734
Cluster4097	83.748	6.388	1.71e-08	7.7683
Cluster12321	76.312	6.2538	1.63e-08	7.787
Cluster3182	76.29	6.2534	2.48e-08	7.6061
Cluster4146	75.869	6.2454	1.74e-08	7.7582
Cluster3981	72.755	6.185	1.89e-08	7.7235
Cluster10015	71.128	6.1524	2.93e-08	7.5338
Cluster4104	70.555	6.1407	2.17e-05	4.6637
Cluster4268	68.718	6.1026	1.38e-08	7.8587
Cluster8854	67.822	6.0837	2.05e-08	7.6888
Cluster3975	66.808	6.062	3.68e-08	7.4343
Cluster6467	65.861	6.0414	2.16e-08	7.666
Cluster5095	65.406	6.0313	1.09e-07	6.9621
Cluster5140	64.994	6.0222	1.41e-08	7.85
Cluster4360	64.12	6.0027	7.9e-06	5.1024
Cluster9185	62.779	5.9722	1.98e-08	7.7041
Cluster13564	60.809	5.9262	9.94e-08	7.0028
Cluster6841	58.589	5.8726	1.38e-08	7.8587
Cluster4438	57.866	5.8546	2.48e-08	7.6061
Cluster8582	56.592	5.8225	4.97e-08	7.3034
Cluster10112	0.019187	-5.7037	1.38e-08	7.8587
Cluster70	0.018407	-5.7636	1.38e-08	7.8587
Cluster2134	0.018401	-5.7641	2.16e-08	7.666
Cluster1966	0.016446	-5.9261	2.41e-08	7.6188
Cluster2248	0.015764	-5.9872	5.07e-08	7.2947
Cluster7969	0.014679	-6.0901	2.37e-07	6.6255
Cluster6701	0.014623	-6.0956	1.8e-08	7.7438
Cluster4203	0.014186	-6.1394	3.48e-07	6.4587
Cluster2659	0.013127	-6.2514	1.38e-08	7.8587
Cluster1229	0.011217	-6.4781	1.64e-08	7.786
Cluster1377	0.010914	-6.5177	1.38e-08	7.8587
Cluster2683	0.0098971	-6.6588	1.72e-08	7.7633
Cluster1756	0.0089839	-6.7984	3.55e-08	7.4504
Cluster2137	0.0088478	-6.8205	1.13e-07	6.9454
Cluster11997	0.0087887	-6.8301	9.72e-08	7.0123
Cluster1232	0.0083419	-6.9054	1.44e-07	6.8412
Cluster420	0.0082103	-6.9283	1.38e-08	7.8587
Cluster1279	0.0082048	-6.9293	3.17e-08	7.4986
Cluster2029	0.0078362	-6.9956	2.16e-07	6.6658
Cluster1711	0.0078138	-6.9998	1.38e-08	7.8587
Cluster1244	0.0075257	-7.054	1.38e-08	7.8587
Cluster4988	0.0074826	-7.0622	1.38e-08	7.8587
Cluster244	0.007219	-7.114	1.38e-08	7.8587
Cluster1618	0.00609	-7.3593	4.97e-07	6.304
Cluster321	0.002848	-8.4558	1.38e-08	7.8587
