# Supplementary material for: Shifts in the functional capacity and metabolite composition of the gut microbiome during recovery from enteric infection
Source: Front Cell Infect Microbiol. 2024 May 8;14:1359576. doi: 10.3389/fcimb.2024.1359576 (PMC11109446; doi:10.3389/fcimb.2024.1359576)
Supplement: Supplementary file 9 [file Table_8.xlsx]

## Sheet: Table S8
Table S8. Metabolites of potential microbial origin identified by comparison with MiMeDB.
Run	SMILES ID	GNPS Library ID	GNPS InChI	GNPS Spectrum ID	MiMeDB Name	MiME DB InChI	MiME ID	BioCyc ID	KEGG Compound ID	KEGG Pathway ID	KEGG Pathway Name
polar	[H][C@@](COP([O-])(=O)OCC[N+](C)(C)C)(NC(=O)CCCCCCCCCCCCCCC)[C@H](O)\C=C\CCCCCCCCCCCCC	(2-{[2-hexadecanamido-3-hydroxyoctadec-4-en-1-yl phosphono]oxy}ethyl)trimethylazanium	N/A	CCMSLIB00005724105	Palmitoyl sphingomyelin	InChI=1S/C39H79N2O6P/c1-6-8-10-12-14-16-18-20-22-24-26-28-30-32-38(42)37(36-47-48(44,45)46-35-34-41(3,4)5)40-39(43)33-31-29-27-25-23-21-19-17-15-13-11-9-7-2/h30,32,37-38,42H,6-29,31,33-36H2,1-5H3,(H-,40,43,44,45)/b32-30+/t37-,38+/m0/s1	MMDBc0000686	CPD66-42	N/A	N/A	N/A
polar	[H][C@@](COC(=O)CCCCCCCCCCCCCCC)(COP(O)(=O)OCCN)OC(=O)CCCCCCC\C=C/CCCCCCCC	(2-aminoethoxy)[3-(hexadecanoyloxy)-2-[octadec-9-enoyloxy]propoxy]phosphinic acid	N/A	CCMSLIB00005724089	PE(16:0/18:1(9Z))	InChI=1S/C39H76NO8P/c1-3-5-7-9-11-13-15-17-18-20-22-24-26-28-30-32-39(42)48-37(36-47-49(43,44)46-34-33-40)35-45-38(41)31-29-27-25-23-21-19-16-14-12-10-8-6-4-2/h17-18,37H,3-16,19-36,40H2,1-2H3,(H,43,44)/b18-17-/t37-/m1/s1	MMDBc0000625	N/A	N/A	N/A	N/A
polar	C[N+]1=CC=CC(=C1)C(N)=O	1-METHYLNICOTINAMIDE - 50.00 eV	N/A	CCMSLIB00005884398	1-Methylnicotinamide	InChI=1S/C7H8N2O/c1-9-4-2-3-6(5-9)7(8)10/h2-5H,1H3,(H-,8,10)/p+1	MMDBc0000363	CPD-396	C02918	map00760	Nicotinate and nicotinamide metabolism
polar	NC1=NC(=O)N(C=C1)[C@H]1C[C@H](O)[C@@H](CO)O1	2' DEOXYCYTIDINE - 20.0 eV	N/A	CCMSLIB00005883904	Deoxycytidine	InChI=1S/C9H13N3O4/c10-7-1-2-12(9(15)11-7)8-3-5(14)6(4-13)16-8/h1-2,5-6,8,13-14H,3-4H2,(H2,10,11,15)/t5-,6+,8+/m0/s1	MMDBc0000490	DEOXYCYTIDINE	C00881	map00240	Pyrimidine metabolism
polar	NC1=NC(=O)N(C=C1)[C@H]1C[C@H](O)[C@@H](CO)O1	2' DEOXYCYTIDINE - 60.0 eV	N/A	CCMSLIB00005883908	Deoxycytidine	InChI=1S/C9H13N3O4/c10-7-1-2-12(9(15)11-7)8-3-5(14)6(4-13)16-8/h1-2,5-6,8,13-14H,3-4H2,(H2,10,11,15)/t5-,6+,8+/m0/s1	MMDBc0000490	DEOXYCYTIDINE	C00881	map00240	Pyrimidine metabolism
polar	N[C@@H](CCC[C@H](N)C(O)=O)C(O)=O	2,6-DIAMINOHEPTANEDIOATE - 50.0 eV	N/A	CCMSLIB00005883895	Diaminopimelic acid	InChI=1S/C7H14N2O4/c8-4(6(10)11)2-1-3-5(9)7(12)13/h4-5H,1-3,8-9H2,(H,10,11)(H,12,13)/t4-,5-/m0/s1	MMDBc0000389	LL-DIAMINOPIMELATE	C00666	map00300	Lysine biosynthesis
polar	N[C@@H](CCC[C@H](N)C(O)=O)C(O)=O	2,6-DIAMINOHEPTANEDIOATE - 50.0 eV	N/A	CCMSLIB00005883895	LL-2,6-Diaminoheptanedioate	InChI=1S/C7H14N2O4/c8-4(6(10)11)2-1-3-5(9)7(12)13/h4-5H,1-3,8-9H2,(H,10,11)(H,12,13)/t4-,5-/m0/s1	MMDBc0049924	LL-DIAMINOPIMELATE	C00666	map00300	Lysine biosynthesis
polar	NC1=NC2=C(N=CN2[C@H]2C[C@H](O)[C@@H](CO)O2)C(=O)N1	2'-DEOXYGUANOSINE - 40.0 eV	N/A	CCMSLIB00005884379	Deoxyguanosine	InChI=1S/C10H13N5O4/c11-10-13-8-7(9(18)14-10)12-3-15(8)6-1-4(17)5(2-16)19-6/h3-6,16-17H,1-2H2,(H3,11,13,14,18)/t4-,5+,6+/m0/s1	MMDBc0029470	DEOXYGUANOSINE	C00330	map00230	Purine metabolism
polar	CC(=O)NCCCC(O)=O	4-ACETAMIDOBUTANOATE - 20.0 eV	N/A	CCMSLIB00005884053	4-Acetamidobutanoic acid	InChI=1S/C6H11NO3/c1-5(8)7-4-2-3-6(9)10/h2-4H2,1H3,(H,7,8)(H,9,10)	MMDBc0000427	N/A	C02946	map00330	Arginine and proline metabolism
polar	OC(=O)C1=CC(=O)C2=CC=CC=C2N1	4-HYDROXY-2-QUINOLINECARBOXYLIC ACID - 30.0 eV	N/A	CCMSLIB00005883185	Kynurenic acid	InChI=1S/C10H7NO3/c12-9-5-8(10(13)14)11-7-4-2-1-3-6(7)9/h1-5H,(H,11,12)(H,13,14)	MMDBc0000536	KYNURENATE	C01717	map00380	Tryptophan metabolism
polar	OC(=O)C1=CC(=O)C2=CC=CC=C2N1	4-HYDROXY-2-QUINOLINECARBOXYLIC ACID - 60.0 eV	N/A	CCMSLIB00005883188	Kynurenic acid	InChI=1S/C10H7NO3/c12-9-5-8(10(13)14)11-7-4-2-1-3-6(7)9/h1-5H,(H,11,12)(H,13,14)	MMDBc0000536	KYNURENATE	C01718	map00381	Tryptophan metabolism
polar	OC(=O)CC1=CN=CN1	4-IMIDAZOLEACETIC ACID - 30.0 eV	N/A	CCMSLIB00005884666	Imidazoleacetic acid	InChI=1S/C5H6N2O2/c8-5(9)1-4-2-6-3-7-4/h2-3H,1H2,(H,6,7)(H,8,9)	MMDBc0000403	4-IMIDAZOLEACETATE	C02835	map00340	Histidine metabolism
polar	OC(=O)CC1=CN=CN1	4-IMIDAZOLEACETIC ACID - 60.0 eV	N/A	CCMSLIB00005884669	Imidazoleacetic acid	InChI=1S/C5H6N2O2/c8-5(9)1-4-2-6-3-7-4/h2-3H,1H2,(H,6,7)(H,8,9)	MMDBc0000403	4-IMIDAZOLEACETATE	C02836	map00341	Histidine metabolism
polar	CC(=O)O[C@H](CC(O)=O)C[N+](C)(C)C	Acetylcarnitine - 40.00 eV	N/A	CCMSLIB00005884991	L-Acetylcarnitine	InChI=1S/C9H17NO4/c1-7(11)14-8(5-9(12)13)6-10(2,3)4/h8H,5-6H2,1-4H3/p+1/t8-/m1/s1	MMDBc0000501	O-ACETYLCARNITINE	C02571	map04931	Insulin resistance
polar	NC1=NC(=O)N(C=C1)[C@@H]1O[C@H](CO)[C@@H](O)[C@H]1O	CYTIDINE - 50.0 eV	N/A	CCMSLIB00005883637	Cytidine	InChI=1S/C9H13N3O5/c10-5-1-2-12(9(16)11-5)8-7(15)6(14)4(3-13)17-8/h1-2,4,6-8,13-15H,3H2,(H2,10,11,16)/t4-,6-,7-,8-/m1/s1	MMDBc0000023	CYTIDINE	C00475	map00240	Pyrimidine metabolism
polar	OC[C@@H](O)[C@@H](O)[C@H](O)[C@H](O)CO	D-Mannitol	InChI=1S/C6H14O6/c7-1-3(9)5(11)6(12)4(10)2-8/h3-12H,1-2H2/t3-,4-,5-,6-/m1/s1	CCMSLIB00005719965	Mannitol	InChI=1S/C6H14O6/c7-1-3(9)5(11)6(12)4(10)2-8/h3-12H,1-2H2/t3-,4-,5-,6-/m1/s1	MMDBc0000153	MANNITOL	C00392	map00051	Fructose and mannose metabolism
polar	OC[C@@H](O)[C@@H](O)[C@H](O)[C@H](O)CO	D-Mannitol	InChI=1S/C6H14O6/c7-1-3(9)5(11)6(12)4(10)2-8/h3-12H,1-2H2/t3-,4-,5-,6-/m1/s1	CCMSLIB00005719965	D-Mannitol	InChI=1S/C6H14O6/c7-1-3(9)5(11)6(12)4(10)2-8/h3-12H,1-2H2/t3-,4-,5-,6-/m1/s1	MMDBc0049976	MANNITOL	C00393	map00052	Fructose and mannose metabolism
polar	N[C@@H](CCC(O)=O)C(O)=O	GLUTAMATE - 60.0 eV	N/A	CCMSLIB00005883692	L-Glutamic acid	InChI=1S/C5H9NO4/c6-3(5(9)10)1-2-4(7)8/h3H,1-2,6H2,(H,7,8)(H,9,10)/t3-/m0/s1	MMDBc0000044	GLT	C00025	map00220	Arginine biosynthesis
polar	NC1=NC2=C(N=CN2[C@@H]2O[C@H](CO)[C@@H](O)[C@H]2O)C(=O)N1	GUANOSINE - 50.0 eV	N/A	CCMSLIB00005883823	Guanosine	InChI=1S/C10H13N5O5/c11-10-13-7-4(8(19)14-10)12-2-15(7)9-6(18)5(17)3(1-16)20-9/h2-3,5-6,9,16-18H,1H2,(H3,11,13,14,19)/t3-,5-,6-,9-/m1/s1	MMDBc0000038	GUANOSINE	C00387	map00230	Purine metabolism
polar	OC[C@@H](O)[C@@H](O)[C@H](O[C@H]1O[C@H](CO)[C@@H](O)[C@H](O)[C@H]1O)C(=O)CO	HMDB:HMDB11740-2498 Turanose	InChI=1S/C12H22O11/c13-1-4(16)7(18)11(5(17)2-14)23-12-10(21)9(20)8(19)6(3-15)22-12/h4,6-16,18-21H,1-3H2/t4-,6-,7-,8-,9+,10-,11-,12-/m1/s1	CCMSLIB00000425268	Turanose	InChI=1S/C12H22O11/c13-1-4(16)7(18)11(5(17)2-14)23-12-10(21)9(20)8(19)6(3-15)22-12/h4,6-16,18-21H,1-3H2/t4-,6-,7-,8-,9+,10-,11-,12-/m1/s1	MMDBc0000261	N/A	C19636	N/A	N/A
polar	CN1C=NC=C1C[C@H](NC(=O)CCN)C(O)=O	L-ANSERINE - 60.0 eV	N/A	CCMSLIB00005884751	Anserine	InChI=1S/C10H16N4O3/c1-14-6-12-5-7(14)4-8(10(16)17)13-9(15)2-3-11/h5-6,8H,2-4,11H2,1H3,(H,13,15)(H,16,17)/t8-/m0/s1	MMDBc0000500	CPD-401	C01262	map00340	Histidine metabolism
polar	N[C@@H](CCCNC(N)=N)C(O)=O	L-arginine	InChI=1S/C6H14N4O2/c7-4(5(11)12)2-1-3-10-6(8)9/h4H,1-3,7H2,(H,11,12)(H4,8,9,10)/t4-/m0/s1	CCMSLIB00006581641	L-Arginine	InChI=1S/C6H14N4O2/c7-4(5(11)12)2-1-3-10-6(8)9/h4H,1-3,7H2,(H,11,12)(H4,8,9,10)/t4-/m0/s1	MMDBc0000112	ARG	C00062	map00220	Arginine biosynthesis
polar	NCCC(=O)N[C@@H](CC1=CN=CN1)C(O)=O	L-CARNOSINE - 50.0 eV	N/A	CCMSLIB00005883781	Carnosine	InChI=1S/C9H14N4O3/c10-2-1-8(14)13-7(9(15)16)3-6-4-11-5-12-6/h4-5,7H,1-3,10H2,(H,11,12)(H,13,14)(H,15,16)/t7-/m0/s1	MMDBc0000007	N/A	N/A	N/A	N/A
polar	N[C@@H](CC1=CNC=N1)C(O)=O	L-HISTIDINE - 50.0 eV	N/A	CCMSLIB00005884164	L-Histidine	InChI=1S/C6H9N3O2/c7-5(6(10)11)1-4-2-8-3-9-4/h2-3,5H,1,7H2,(H,8,9)(H,10,11)/t5-/m0/s1	MMDBc0000058	HIS	C00135	map00340	Histidine metabolism
polar	OC(=O)[C@@H]1CCCCN1	L-PIPECOLIC ACID - 70.0 eV	N/A	CCMSLIB00005884178	L-Pipecolic acid	InChI=1S/C6H11NO2/c8-6(9)5-3-1-2-4-7-5/h5,7H,1-4H2,(H,8,9)/t5-/m0/s1	MMDBc0047912	L-PIPECOLATE	C00408	map00310	Lysine degradation
polar	NC1=C2N=CN([C@@H]3O[C@H](CO)[C@@H](O)[C@H]3O)C2=NC=N1	Massbank:RP010902 Adenosine|(2R,3R,4S,5R)-2-(6-aminopurin-9-yl)-5-(hydroxymethyl)oxolane-3,4-diol	1S/C10H13N5O4/c11-8-5-9(13-2-12-8)15(3-14-5)10-7(18)6(17)4(1-16)19-10/h2-4,6-7,10,16-18H,1H2,(H2,11,12,13)/t4-,6-,7-,10-/m1/s1	CCMSLIB00005738652	Adenosine	InChI=1S/C10H13N5O4/c11-8-5-9(13-2-12-8)15(3-14-5)10-7(18)6(17)4(1-16)19-10/h2-4,6-7,10,16-18H,1H2,(H2,11,12,13)/t4-,6-,7-,10-/m1/s1	MMDBc0000015	ADENOSINE	C00212	map00230	Purine metabolism
polar	CCCCCCCCCCCCCC(=O)O[C@H](CC(O)=O)C[N+](C)(C)C	Myristoylcarnitine - eV	N/A	CCMSLIB00005884986	Tetradecanoylcarnitine	InChI=1S/C21H41NO4/c1-5-6-7-8-9-10-11-12-13-14-15-16-21(25)26-19(17-20(23)24)18-22(2,3)4/h19H,5-18H2,1-4H3/p+1/t19-/m1/s1	MMDBc0000435	N/A	N/A	N/A	N/A
polar	C[N+](C)(C)CCCC[C@H](N)C([O-])=O	N,N,N-TRIMETHYLLYSINE	InChI=1S/C9H20N2O2/c1-11(2,3)7-5-4-6-8(10)9(12)13/h8H,4-7,10H2,1-3H3/t8-/m0/s1	CCMSLIB00005464274	N6,N6,N6-Trimethyl-L-lysine	InChI=1S/C9H20N2O2/c1-11(2,3)7-5-4-6-8(10)9(12)13/h8H,4-7,10H2,1-3H3/t8-/m0/s1	MMDBc0000387	N6N6N6-TRIMETHYL-L-LYSINE	C03793	map00310	Lysine degradation
polar	CC(=O)N[C@H]1[C@H](O)O[C@H](CO)[C@H](O)[C@@H]1O	N-ACETYL-D-GALACTOSAMINE - 40.0 eV	N/A	CCMSLIB00005884571	N-Acetyl-b-D-galactosamine	InChI=1S/C8H15NO6/c1-3(11)9-5-7(13)6(12)4(2-10)15-8(5)14/h4-8,10,12-14H,2H2,1H3,(H,9,11)/t4-,5-,6+,7-,8-/m1/s1	MMDBc0029512	CPD-12557	C05021	N/A	N/A
polar	N[C@@H](CC1=CC=CC=C1)C(O)=O	Phenylalanine - 50.00 eV	N/A	CCMSLIB00005885034	L-Phenylalanine	InChI=1S/C9H11NO2/c10-8(9(11)12)6-7-4-2-1-3-5-7/h1-5,8H,6,10H2,(H,11,12)/t8-/m0/s1	MMDBc0000048	PHE	C00079	map00360	Phenylalanine metabolism
polar	C[N+](C)(C)CCOP(O)(O)=O	PHOSPHOCHOLINE CHLORIDE - 40.00 eV	N/A	CCMSLIB00005884235	Phosphorylcholine	InChI=1S/C5H14NO4P/c1-6(2,3)4-5-10-11(7,8)9/h4-5H2,1-3H3,(H-,7,8,9)/p+1	MMDBc0000391	PHOSPHORYL-CHOLINE	C00588	map00552	Teichoic acid biosynthesis
polar	NC1=NC2=NC=CN=C2C(=O)N1	PTERIN - 60.0 eV	N/A	CCMSLIB00005883518	Pterin	InChI=1S/C6H5N5O/c7-6-10-4-3(5(12)11-6)8-1-2-9-4/h1-2H,(H3,7,9,10,11,12)	MMDBc0000776	2-AMINO-4-HYDROXYPTERIDINE	C00715	N/A	N/A
polar	CC1=C(O)C(CN)=C(CO)C=N1	PYRIDOXAMINE - 70.0 eV	N/A	CCMSLIB00005884358	Pyridoxamine	InChI=1S/C8H12N2O2/c1-5-8(12)7(2-9)6(4-11)3-10-5/h3,11-12H,2,4,9H2,1H3	MMDBc0000195	PYRIDOXAMINE	C00534	map00750	Vitamin B6 metabolism
polar	OC[C@H]1O[C@@](CO)(O[C@H]2O[C@H](CO[C@H]3O[C@H](CO[C@H]4O[C@H](CO)[C@H](O)[C@H](O)[C@H]4O)[C@H](O)[C@H](O)[C@H]3O)[C@@H](O)[C@H](O)[C@H]2O)[C@@H](O)[C@@H]1O	Stachyose	InChI=1S/C24H42O21/c25-1-6-10(28)14(32)17(35)21(41-6)39-3-8-11(29)15(33)18(36)22(42-8)40-4-9-12(30)16(34)19(37)23(43-9)45-24(5-27)20(38)13(31)7(2-26)44-24/h6-23,25-38H,1-5H2/t6-,7-,8-,9-,10+,11+,12-,13-,14+,15+,16+,17-,18-,19-,20+,21+,22+,23-,24+/m1/s1	CCMSLIB00006685929	Stachyose	InChI=1S/C24H42O21/c25-1-6-10(28)14(32)17(35)21(41-6)39-3-8-11(29)15(33)18(36)22(42-8)40-4-9-12(30)16(34)19(37)23(43-9)45-24(5-27)20(38)13(31)7(2-26)44-24/h6-23,25-38H,1-5H2/t6-,7-,8-,9-,10+,11+,12-,13-,14+,15+,16+,17-,18-,19-,20+,21+,22+,23-,24+/m1/s1	MMDBc0000247	CPD-170	C01613	map00052	Galactose metabolism
polar	OC[C@H]1O[C@H]([C@H](O)[C@@H]1O)N1C=NC2=C1N=C(O)N=C2O	XANTHOSINE - 50.0 eV	N/A	CCMSLIB00005884134	Xanthosine	InChI=1S/C10H12N4O6/c15-1-3-5(16)6(17)9(20-3)14-2-11-4-7(14)12-10(19)13-8(4)18/h2-3,5-6,9,15-17H,1H2,(H2,12,13,18,19)/t3-,5-,6-,9-/m1/s1	MMDBc0000338	XANTHOSINE	C01762	map00230	Purine metabolism
nonpolar	[H][C@@](COP([O-])(=O)OCC[N+](C)(C)C)(NC(=O)CCCCCCCCCCCCCCC)[C@H](O)\C=C\CCCCCCCCCCCCC	(2-{[2-hexadecanamido-3-hydroxyoctadec-4-en-1-yl phosphono]oxy}ethyl)trimethylazanium	N/A	CCMSLIB00005724105	Palmitoyl sphingomyelin	InChI=1S/C39H79N2O6P/c1-6-8-10-12-14-16-18-20-22-24-26-28-30-32-38(42)37(36-47-48(44,45)46-35-34-41(3,4)5)40-39(43)33-31-29-27-25-23-21-19-17-15-13-11-9-7-2/h30,32,37-38,42H,6-29,31,33-36H2,1-5H3,(H-,40,43,44,45)/b32-30+/t37-,38+/m0/s1	MMDBc0000686	CPD66-42	N/A	N/A	N/A
nonpolar	CC(=O)NCCCC(O)=O	4-ACETAMIDOBUTANOATE - 50.0 eV	N/A	CCMSLIB00005884056	4-Acetamidobutanoic acid	InChI=1S/C6H11NO3/c1-5(8)7-4-2-3-6(9)10/h2-4H2,1H3,(H,7,8)(H,9,10)	MMDBc0000427	N/A	C02946	map00330	Arginine and proline metabolism
nonpolar	OC(=O)C1=CC(=O)C2=CC=CC=C2N1	4-HYDROXY-2-QUINOLINECARBOXYLIC ACID - 60.0 eV	N/A	CCMSLIB00005883188	Kynurenic acid	InChI=1S/C10H7NO3/c12-9-5-8(10(13)14)11-7-4-2-1-3-6(7)9/h1-5H,(H,11,12)(H,13,14)	MMDBc0000536	KYNURENATE	C01717	map00380	Tryptophan metabolism
nonpolar	CC1=NC=C(CO)C(C(O)=O)=C1O	4-PYRIDOXATE - 70.0 eV	N/A	CCMSLIB00005884010	4-Pyridoxic acid	InChI=1S/C8H9NO4/c1-4-7(11)6(8(12)13)5(3-10)2-9-4/h2,10-11H,3H2,1H3,(H,12,13)	MMDBc0000325	CPD-1112	C00847	map00750	Vitamin B6 metabolism
nonpolar	CN1C=NC2=C1C(=O)N(C)C(=O)N2C	CAFFEINE - 50.0 eV	N/A	CCMSLIB00005884026	Caffeine	InChI=1S/C8H10N4O2/c1-10-4-9-6-5(10)7(13)12(3)8(14)11(6)2/h4H,1-3H3	MMDBc0000393	1-3-7-TRIMETHYLXANTHINE	C07481	map00232	Caffeine metabolism
nonpolar	OC(=O)CNC(=O)C1=CC=CC=C1	HIPPURATE - 50.0 eV	N/A	CCMSLIB00005883439	Hippuric acid	InChI=1S/C9H9NO3/c11-8(12)6-10-9(13)7-4-2-1-3-5-7/h1-5H,6H2,(H,10,13)(H,11,12)	MMDBc0000142	CPD-425	C01586	N/A	N/A
nonpolar	CC(C)C[C@H](N)C(O)=O	Leucine - 60.00 eV	N/A	CCMSLIB00005885005	L-Leucine	InChI=1S/C6H13NO2/c1-4(2)3-5(7)6(8)9/h4-5H,3,7H2,1-2H3,(H,8,9)/t5-/m0/s1	MMDBc0000137	LEU	C00123	map00280	Valine, leucine and isoleucine degradation
nonpolar	N[C@@H](CC1=CC=C(O)C=C1)C(O)=O	L-TYROSINE - 30.0 eV	N/A	CCMSLIB00005883845	L-Tyrosine	InChI=1S/C9H11NO3/c10-8(9(12)13)5-6-1-3-7(11)4-2-6/h1-4,8,11H,5,10H2,(H,12,13)/t8-/m0/s1	MMDBc0000047	TYR	C00082	map00130	Ubiquinone and other terpenoid-quinone biosynthesis
nonpolar	N[C@@H](CC1=CC=C(O)C=C1)C(O)=O	L-TYROSINE - 40.0 eV	N/A	CCMSLIB00005883846	L-Tyrosine	InChI=1S/C9H11NO3/c10-8(9(12)13)5-6-1-3-7(11)4-2-6/h1-4,8,11H,5,10H2,(H,12,13)/t8-/m0/s1	MMDBc0000047	TYR	C00082	map00131	Ubiquinone and other terpenoid-quinone biosynthesis
nonpolar	N[C@@H](CC1=CC=C(O)C=C1)C(O)=O	L-TYROSINE - 50.0 eV	N/A	CCMSLIB00005883847	L-Tyrosine	InChI=1S/C9H11NO3/c10-8(9(12)13)5-6-1-3-7(11)4-2-6/h1-4,8,11H,5,10H2,(H,12,13)/t8-/m0/s1	MMDBc0000047	TYR	C00082	map00132	Ubiquinone and other terpenoid-quinone biosynthesis
nonpolar	OC[C@@H](O)[C@@H](O)[C@H](O)[C@H](O)CO	MANNITOL - 30.0 eV	N/A	CCMSLIB00005884957	Mannitol	InChI=1S/C6H14O6/c7-1-3(9)5(11)6(12)4(10)2-8/h3-12H,1-2H2/t3-,4-,5-,6-/m1/s1	MMDBc0000153	MANNITOL	C00392	map00051	Fructose and mannose metabolism
nonpolar	OC[C@@H](O)[C@@H](O)[C@H](O)[C@H](O)CO	MANNITOL - 30.0 eV	N/A	CCMSLIB00005884957	D-Mannitol	InChI=1S/C6H14O6/c7-1-3(9)5(11)6(12)4(10)2-8/h3-12H,1-2H2/t3-,4-,5-,6-/m1/s1	MMDBc0049976	MANNITOL	C00393	map00052	Fructose and mannose metabolism
nonpolar	OC(=O)CC1=CNC2=C1C=C(O)C=C2	Massbank:AU279506 5-Hydroxyindole-3-acetic acid|2-(5-hydroxy-1H-indol-3-yl)acetic acid	1S/C10H9NO3/c12-7-1-2-9-8(4-7)6(5-11-9)3-10(13)14/h1-2,4-5,11-12H,3H2,(H,13,14)	CCMSLIB00005775514	5-Hydroxyindoleacetic acid	InChI=1S/C10H9NO3/c12-7-1-2-9-8(4-7)6(5-11-9)3-10(13)14/h1-2,4-5,11-12H,3H2,(H,13,14)	MMDBc0000540	5-HYDROXYINDOLE_ACETATE	C05635	map00380	Tryptophan metabolism
nonpolar	CC(C)(CO)[C@@H](O)C(=O)NCCC(O)=O	Massbank:LU087003 Pantothenate|Pantothenic acid|3-[[(2R)-2,4-dihydroxy-3,3-dimethylbutanoyl]amino]propanoic acid	1S/C9H17NO5/c1-9(2,5-11)7(14)8(15)10-4-3-6(12)13/h7,11,14H,3-5H2,1-2H3,(H,10,15)(H,12,13)/t7-/m0/s1	CCMSLIB00005765668	Pantothenic acid	InChI=1S/C9H17NO5/c1-9(2,5-11)7(14)8(15)10-4-3-6(12)13/h7,11,14H,3-5H2,1-2H3,(H,10,15)(H,12,13)/t7-/m0/s1	MMDBc0000069	PANTOTHENATE	C00864	map00410	beta-Alanine metabolism
nonpolar	COC(=O)C1=CC(OC)=C(O)C=C1	METHYL VANILLATE - 50.0 eV	N/A	CCMSLIB00005883367	Methyl vanillate	InChI=1S/C9H10O4/c1-12-8-5-6(9(11)13-2)3-4-7(8)10/h3-5,10H,1-2H3	MMDBc0033683	N/A	N/A	N/A	N/A
nonpolar	CCCCCCCCCCCCCC(=O)O[C@H](CC(O)=O)C[N+](C)(C)C	Myristoylcarnitine - eV	N/A	CCMSLIB00005884986	Tetradecanoylcarnitine	InChI=1S/C21H41NO4/c1-5-6-7-8-9-10-11-12-13-14-15-16-21(25)26-19(17-20(23)24)18-22(2,3)4/h19H,5-18H2,1-4H3/p+1/t19-/m1/s1	MMDBc0000435	N/A	N/A	N/A	N/A
nonpolar	CC(C)C[C@H](NC(C)=O)C(O)=O	N-ACETYL-L-LEUCINE - 40.00 eV	N/A	CCMSLIB00005884880	N-Acetylleucine	InChI=1S/C8H15NO3/c1-5(2)4-7(8(11)12)9-6(3)10/h5,7H,4H2,1-3H3,(H,9,10)(H,11,12)/t7-/m0/s1	MMDBc0000459	CPD-433	C02710	N/A	N/A
nonpolar	CC(=O)N[C@@H](CC1=CC=CC=C1)C(O)=O	N-ACETYL-L-PHENYLALANINE - 30.0 eV	N/A	CCMSLIB00005883223	N-Acetyl-L-phenylalanine	InChI=1S/C11H13NO3/c1-8(13)12-10(11(14)15)7-9-5-3-2-4-6-9/h2-6,10H,7H2,1H3,(H,12,13)(H,14,15)/t10-/m0/s1	MMDBc0000521	CPD-439	C03519	map00360	Phenylalanine metabolism
nonpolar	CCCCCCCC\C=C/CCCCCCCC(O)=O	oleic acid	InChI=1S/C18H34O2/c1-2-3-4-5-6-7-8-9-10-11-12-13-14-15-16-17-18(19)20/h9-10H,2-8,11-17H2,1H3,(H,19,20)/b10-9-	CCMSLIB00006581639	Oleic acid	InChI=1S/C18H34O2/c1-2-3-4-5-6-7-8-9-10-11-12-13-14-15-16-17-18(19)20/h9-10H,2-8,11-17H2,1H3,(H,19,20)/b10-9-	MMDBc0000066	OLEATE-CPD	C00712	map00061	Fatty acid biosynthesis
nonpolar	CN1C=NC2=C1C(=O)N(C)C(=O)N2	PARAXANTHINE - 50.0 eV	N/A	CCMSLIB00005883978	Paraxanthine	InChI=1S/C7H8N4O2/c1-10-3-8-5-4(10)6(12)11(2)7(13)9-5/h3H,1-2H3,(H,9,13)	MMDBc0000394	1-7-DIMETHYLXANTHINE	C13747	map00232	Caffeine metabolism
nonpolar	CN1C=NC2=C1C(=O)N(C)C(=O)N2	PARAXANTHINE - 60.0 eV	N/A	CCMSLIB00005883979	Paraxanthine	InChI=1S/C7H8N4O2/c1-10-3-8-5-4(10)6(12)11(2)7(13)9-5/h3H,1-2H3,(H,9,13)	MMDBc0000394	1-7-DIMETHYLXANTHINE	C13747	map00233	Caffeine metabolism
nonpolar	N[C@@H](CC1=CC=CC=C1)C(O)=O	Phenylalanine - 50.00 eV	N/A	CCMSLIB00005885034	L-Phenylalanine	InChI=1S/C9H11NO2/c10-8(9(11)12)6-7-4-2-1-3-5-7/h1-5,8H,6,10H2,(H,11,12)/t8-/m0/s1	MMDBc0000048	PHE	C00079	map00360	Phenylalanine metabolism
nonpolar	CCCCCCCCCCCCCCCC(=O)NCCO	Spectral Match to Palmitoyl ethanolamide from NIST14	InChI=1S/C18H37NO2/c1-2-3-4-5-6-7-8-9-10-11-12-13-14-15-18(21)19-16-17-20/h20H,2-17H2,1H3,(H,19,21)	CCMSLIB00003134732	Palmitoylethanolamide	InChI=1S/C18H37NO2/c1-2-3-4-5-6-7-8-9-10-11-12-13-14-15-18(21)19-16-17-20/h20H,2-17H2,1H3,(H,19,21)	MMDBc0000406	N/A	C16512	map04080	Neuroactive ligand-receptor interaction
nonpolar	O=C1NC2=C(NC=N2)C(=O)N1	XANTHINE - 50.0 eV	N/A	CCMSLIB00005883745	Xanthine	InChI=1S/C5H4N4O2/c10-4-2-3(7-1-6-2)8-5(11)9-4/h1H,(H3,6,7,8,9,10,11)	MMDBc0000092	XANTHINE	C00385	map00230	Purine metabolism
